# Supplementary material for: A Seed-Borne Bacterium of Rice, Pantoea dispersa BB1, Protects Rice from the Seedling Rot Caused by the Bacterial Pathogen Burkholderia glumae
Source: Life (Basel). 2022 May 26;12(6):791. doi: 10.3390/life12060791 (PMC9225591; doi:10.3390/life12060791)
Supplement: Supplementary file 1 [file life-12-00791-s001.zip]

Archive with 3 entries (3 files):
- Figures S1 and S2_Kouzai_Akimoto.pptx
- TableS1_Kouzai_Akimoto.xlsx
- TableS2_Kouzai_Akimoto.xlsx
