# Supplementary material for: A Seed-Borne Bacterium of Rice, Pantoea dispersa BB1, Protects Rice from the Seedling Rot Caused by the Bacterial Pathogen Burkholderia glumae
Source: Life (Basel). 2022 May 26;12(6):791. doi: 10.3390/life12060791 (PMC9225591; doi:10.3390/life12060791)
Supplement: Supplementary file 1 [file life-12-00791-s001.zip › TableS1_Kouzai_Akimoto.xlsx]

## Sheet: Sheet1
Table S1 Primers used in this study.
Primer name	Sequences (5' to 3')	Target
10F	GTTTGATCCTGGCTCA	The V1–V4 regions of the 16S rRNA gene.
800R	TACCAGGGTATCTAATCC
27F	AGAGTTTGATCCTGGCTCAG	The full length of the 16S rRNA gene.
1492R	GGCTACCTTGTTACGACTT
Bglu3-F	TGTCGAGGGCGTATGATCAG	Li et al. (2018) described this primer set targets a hypothetical protein gene. Based on the B. glumae BGR1 genome, it targets upstream region of bglu_1g11790 gene.
Bglu3-R	AAATGATGGTGATTTCCCTGGT
RUBQF	GTGGCCAGTAAGTCCTCAGC	Rice ubiquitin gene, LOC_Os06g46770.
RUBQR	GAAACGGGACACGACCAAGG
