# Supplementary material for: A Seed-Borne Bacterium of Rice, Pantoea dispersa BB1, Protects Rice from the Seedling Rot Caused by the Bacterial Pathogen Burkholderia glumae
Source: Life (Basel). 2022 May 26;12(6):791. doi: 10.3390/life12060791 (PMC9225591; doi:10.3390/life12060791)
Supplement: Supplementary file 1 [file life-12-00791-s001.zip › TableS2_Kouzai_Akimoto.xlsx]

## Sheet: Sheet1
Table S2 Bacterial isolates from genetically different three cultivars of rice seeds.
Source of isolation	Inoculum	Name of isolate	Identified genera	BLAST top hit	Identity (%)	BLAST 2nd hit	Identity (%)	BLAST 3rd hit	Identity (%)
Nipponbare	SDW*	NPB1	Unidentified	No hits found		No hits found		No hits found
		NPB2	Paenibacillus	Paenibacillus hunanensis gene for 16S ribosomal RNA	87	Paenibacillus hunanensis strain FeL05 16S ribosomal	87	Paenibacillus polymyxa strain YRL13 16S ribosomal	87
		NPB3	Xanthomonas	Xanthomonas sp. CZGSD6 16S ribosomal RNA gene	85	Xanthomonas sp. CZGSA6 16S ribosomal RNA gene	85	Xanthomonas sp. Aed03 16S ribosomal RNA gene	85
		NPB4	Herbaspirillum	Herbaspirillum sp. ZX2 16S ribosomal RNA gene	90	Uncultured bacterium clone G(3M)26 16S ribosomal RNA gene		Uncultured bacterium clone FE_0_05 16S ribosomal RNA gene	90
		NPB5	Unidentified	No hits found		No hits found		No hits found
		NPB6	Herbaspirillum	Herbaspirillum aquaticum strain PT18 16S ribosomal RNA gene	89	Herbaspirillum sp. ZX2 16S ribosomal RNA gene	89	Uncultured bacterium clone G(3M)26 16S ribosomal RNA gene	89
		NPB7	Xanthomonas	Xanthomonas sacchari strain NIBSM_OsL4 16S ribosomal RNA gene	87	Xanthomonas sacchari strain KJ_5 16S ribosomal RNA gene	87	Xanthomonas sacchari strain KJ_3 16S ribosomal RNA gene	87
		NPB8	Pseudomonas	Pseudomonas sp. strain B4 16S ribosomal RNA gene	83	Pseudomonas sp. strain HBUM200014 16S ribosomal RNA gene	84	Pseudomonas oryzihabitans strain A20CK321 16S ribosomal RNA gene	84
		NPB9	Acidovorax	Acidovorax avenae strain G3 16S ribosomal RNA gene	86	Acidovorax avenae strain G1 16S ribosomal RNA gene	86	Acidovorax avenae subsp. avenae strain SH7 chromosome	86
		NPB10	Unidentified	No hits found		No hits found		No hits found
		NPB11	Xanthomonas	Xanthomonas sp. Aed03 16S ribosomal RNA gene	85	Xanthomonas sp. AeL10 16S ribosomal RNA gene	85	Xanthomonas sp. CZGSA6 16S ribosomal RNA gene	85
		NPB12	Herbaspirillum	Herbaspirillum sp. ZX2 16S ribosomal RNA gene	85	Uncultured bacterium clone G(3M)26 16S ribosomal RNA gene	85	Uncultured bacterium clone FE_0_05 16S ribosomal RNA gene	85
	B. glumae	NPB13	Paenibacillus	Paenibacillus hunanensis gene for 16S ribosomal RNA	86	Paenibacillus hunanensis strain FeL05 16S ribosomal RNA	86	Paenibacillus polymyxa strain YRL13 16S ribosomal RNA gene	86
		NPB14	Pantoea	Pantoea ananatis strain M241 16S ribosomal RNA gene	81	No hits found		No hits found
		NPB15	Burkholderia	Burkholderia glumae strain 257sh-1 chromosome 2	86	Burkholderia glumae strain 257sh-1 chromosome 1	86	Burkholderia glumae AU6208 chromosome au02	86
		NPB16	Paenibacillus	Paenibacillus hunanensis gene for 16S ribosomal RNA	87	Paenibacillus hunanensis strain FeL05 16S ribosomal RNA	87	Paenibacillus polymyxa strain YRL13 16S ribosomal RNA gene	87
		NPB17	Burkholderia	Burkholderia glumae strain 257sh-1 chromosome 2	87	Burkholderia glumae strain 257sh-1 chromosome 1	87	Burkholderia glumae AU6208 chromosome au02	87
		NPB18	Burkholderia	Burkholderia plantarii strain PG1 chromosome 2	87	Burkholderia plantarii strain PG1 chromosome 1	87	Burkholderiaceae bacterium BHJ27.2d 16S ribosomal RNA gene	87
		NPB19	Leifsonia	Leifsonia sp. strain MA102 16S ribosomal RNA gene	89	Uncultured bacterium gene for 16S rRNA	89	Leifsonia shinshuensis strain strain Seammox 16S ribosomal RNA gene	89
		NPB20	Burkholderia	Burkholderia glumae strain PA24.5 16S ribosomal RNA gene	87	Burkholderia glumae strain PA22.1 16S ribosomal RNA gene	87	Burkholderia glumae strain 257sh-1 chromosome 2	87
		NPB21	Burkholderia	Burkholderia glumae strain PA24.5 16S ribosomal RNA gene	86	Burkholderia glumae strain PA22.1 16S ribosomal RNA gene	86	Burkholderia sp. DACG1 16S ribosomal RNA gene	86
		NPB22	Burkholderia	Burkholderia glumae strain 257sh-1 chromosome 2	86	Burkholderia glumae strain 257sh-1 chromosome 1	86	Burkholderia glumae AU6208 chromosome au02	86
		NPB23	Burkholderia	Burkholderia glumae AU6208 chromosome au01	82	Burkholderia glumae strain PA24.5 16S ribosomal RNA gene	82	Burkholderia glumae strain PA22.1 16S ribosomal RNA gene	82
		NPB24	Burkholderia	Uncultured Burkholderia sp. clone Bi1E01 16S ribosomal RNA gene	84	Burkholderia glumae strain 257sh-1 chromosome 2	84	Burkholderia glumae strain 257sh-1 chromosome 1	84
IR-BB1	SDW*	BB1	Pantoea	Uncultured Enterobacter sp. clone GDEc05 16S ribosomal RNA gene	99	Pantoea dispersa strain 114 16S ribosomal RNA gene	98	Pantoea sp. FSGSA16 16S ribosomal RNA gene	98
		BB2	Pseudomonas	Pseudomonas sp. EP_L_41 16S ribosomal RNA gene	98	Pseudomonas sp. CZGSA4 16S ribosomal RNA gene	99	Pseudomonas sp. strain 102515 16S ribosomal RNA gene	98
		BB3	Pantoea	Pantoea dispersa strain 68 16S ribosomal RNA gene	98	Pantoea dispersa strain 36 16S ribosomal RNA gene	98	Pantoea dispersa strain BJQ0007 chromosome	98
		BB4	Pantoea	Pantoea dispersa strain 68 16S ribosomal RNA gene	98	Pantoea dispersa strain 36 16S ribosomal RNA gene	98	Pantoea dispersa strain BJQ0007 chromosome	98
		BB5	Acidovorax	Acidovorax sp. CC-11P11 16S ribosomal RNA gene	98	Acidovorax sp. CC-1XP6 16S ribosomal RNA gene	98	Acidovorax sp. SB13 16S ribosomal RNA gene	98
		BB6	Pseudomonas	Pseudomonas sp. CZGSA4 16S ribosomal RNA gene	98	Pseudomonas psychrotolerans strain L8-749 16S ribosomal RNA gene	98	Pseudomonas oryzihabitans strain A20CK321 16S ribosomal RNA gene	98
		BB7	Pantoea	Pantoea dispersa strain 68 16S ribosomal RNA gene	97	Pantoea dispersa strain 36 16S ribosomal RNA gene	97	Pantoea dispersa strain BJQ0007 chromosome	97
		BB8	Rhizobium	Rhizobium sp. P032 partial 16S rRNA gene	80	Agrobacterium sp. J39 16S rRNA gene	80	Uncultured bacterium isolate S-159 16S ribosomal RNA gene	81
		BB9	Pantoea	Uncultured Enterobacter sp. clone GDEc05 16S ribosomal RNA gene	97	Pantoea sp. FSGSA16 16S ribosomal RNA gene	97	Pantoea dispersa strain 68 16S ribosomal RNA gene	97
		BB10	Pantoea	Pantoea dispersa strain CMFRI/PaD-01 16S ribosomal RNA gene	99	Pantoea dispersa strain 0297 16S ribosomal RNA gene	99	Bacterium strain BS0439 16S ribosomal RNA gene	99
		BB11	Pantoea	Uncultured Enterobacter sp. clone GDEc05 16S ribosomal RNA gene	98	Pantoea dispersa strain 114 16S ribosomal RNA gene	98	Pantoea sp. FSGSA16 16S ribosomal RNA gene	98
		BB12	Pantoea	Pantoea dispersa strain AIMST 1.Dz.2 16S ribosomal RNA gene	94	Bacterium strain BS1182 16S ribosomal RNA gene	94	Bacterium strain BS1181 16S ribosomal RNA gene	94
	B. glumae	BB13	Paenibacillus	Paenibacillus hunanensis gene for 16S ribosomal RNA	90	Paenibacillus hunanensis strain FeL05 16S ribosomal RNA	90	Paenibacillus polymyxa strain YRL13 16S ribosomal RNA gene	90
		BB14	Pantoea	Uncultured Enterobacter sp. clone GDEc05 16S ribosomal RNA gene	94	Pantoea dispersa strain 114 16S ribosomal RNA gene	94	Pantoea sp. FSGSA16 16S ribosomal RNA gene	94
		BB15	Pantoea	Pantoea sp. FSGSA16 16S ribosomal RNA gene	94	Uncultured bacterium clone TIBW1333 16S ribosomal RNA gene	94	Pantoea dispersa strain 68 16S ribosomal RNA gene	94
		BB16	Pantoea	Uncultured Enterobacter sp. clone GDEc05 16S ribosomal RNA gene	92	Pantoea dispersa strain 114 16S ribosomal RNA gene	92	Pantoea sp. S1Pl16 16S ribosomal RNA gene	92
		BB17	Paenibacillus	Paenibacillus hunanensis gene for 16S ribosomal RNA	90	Paenibacillus hunanensis strain FeL05 16S ribosomal RNA	90	Paenibacillus polymyxa strain YRL13 16S ribosomal RNA gene	90
		BB18	Pantoea	Uncultured Enterobacter sp. clone GDEc05 16S ribosomal RNA gene	93	Pantoea sp. FSGSA16 16S ribosomal RNA gene,	94	Bacterium strain BS1203 16S ribosomal RNA gene	94
		BB19	Paenibacillus	Paenibacillus hunanensis gene for 16S ribosomal RNA	91	Paenibacillus hunanensis strain FeL05 16S ribosomal RNA	91	Paenibacillus polymyxa strain YRL13 16S ribosomal RNA gene	91
		BB20	Pantoea	Bacterium strain BS1182 16S ribosomal RNA gene	95	Bacterium strain BS1181 16S ribosomal RNA gene	95	Pantoea dispersa strain 114 16S ribosomal RNA gene	94
		BB21	Paenibacillus	Paenibacillus hunanensis gene for 16S ribosomal RNA	91	Paenibacillus hunanensis strain FeL05 16S ribosomal RNA	91	Paenibacillus polymyxa strain YRL13 16S ribosomal RNA gene	91
		BB22	Paenibacillus	Paenibacillus hunanensis gene for 16S ribosomal RNA	90	Paenibacillus hunanensis strain FeL05 16S ribosomal RNA	90	Paenibacillus polymyxa strain YRL13 16S ribosomal RNA gene	90
		BB23	Erwinia	Erwinia sp. WXBSY3 16S ribosomal RNA gene	91	Bacterium strain BS1175 16S ribosomal RNA gene	91	Uncultured bacterium clone BIGH683 16S ribosomal RNA gene	91
		BB24	Pantoea	Uncultured bacterium clone BIGH1183 16S ribosomal RNA gene	91	Pantoea dispersa strain BJQ0007 chromosome	91	Pantoea sp. strain ESA 121 16S ribosomal RNA gene	91
TN1	SDW*	TN1	Pseudomonas	Pseudomonas sp. CZGSA4 16S ribosomal RNA gene	91	Pseudomonas psychrotolerans strain L8-749 16S ribosomal RNA gene	91	Pseudomonas sp. CZGSA3 16S ribosomal RNA gene	91
		TN2	Pantoea	Uncultured Klebsiella sp. clone GDKo01 16S ribosomal RNA gene	90	Pantoea sp. NCCP-568 gene for 16S ribosomal RNA	91	Pantoea sp. NCCP-508 gene for 16S ribosomal RNA	90
		TN3	Sphingomonas	Bacterium R60 16S ribosomal RNA gene	96	Bacterium R62 16S ribosomal RNA gene	96	Sphingomonas sp. LS-101 16S ribosomal RNA gene	96
		TN4	Pseudomonas	Pseudomonas psychrotolerans strain L8-749 16S ribosomal RNA gene	95	Pseudomonas psychrotolerans strain M3-1 16S ribosomal RNA gene	95	Pseudomonas psychrotolerans strain TMV2-A1 16S ribosomal RNA gene	95
		TN5	Pantoea	Pantoea ananatis strain SGAir0210 chromosome	91	Flavobacterium acidificum strain TW2C3 16S ribosomal RNA gene	91	Pantoea sp. CC-10P1 16S ribosomal RNA gene	91
		TN6	Pseudomonas	Pseudomonas sp. CZGSA4 16S ribosomal RNA gene	90	Pseudomonas sp. CZGSA3 16S ribosomal RNA gene	90	Pseudomonas oryzihabitans gene for 16S rRNA	90
		TN7	Sphingomonas	Bacterium strain BS1220 16S ribosomal RNA gene	96	Sphingomonas sp. LS-101 16S ribosomal RNA gene	95	Sphingomonas sanguinis strain L4-316-1 16S ribosomal RNA gene	95
		TN8	Pseudomonas	Pseudomonas psychrotolerans strain L8-749 16S ribosomal RNA gene	90	Pseudomonas sp. CZGSA4 16S ribosomal RNA gene	90	Pseudomonas psychrotolerans strain M3-1 16S ribosomal RNA gene	90
		TN9	Pantoea	Uncultured Klebsiella sp. clone GDKo01 16S ribosomal RNA gene	88	Pantoea sp. NCCP-568 gene for 16S ribosomal RNA	88	Pantoea sp. NCCP-508 gene for 16S ribosomal RNA	88
		TN10	Sphingomonas	Sphingomonas sp. ECS202 16S ribosomal RNA gene	96	Sphingomonas sp. H36 16S ribosomal RNA gene	96	Sphingomonas sp. S109(2010) 16S ribosomal RNA gene	96
		TN11	Pseudomonas	Pseudomonas sp. CZGRA2 16S ribosomal RNA gene	92	Pseudomonas sp. CZGSA4 16S ribosomal RNA gene	92	Pseudomonas psychrotolerans strain L8-749 16S ribosomal RNA gene	92
		TN12	Pantoea	Pantoea ananatis strain SGAir0210 chromosome	87	Flavobacterium acidificum strain TW2C3 16S ribosomal RNA gene	87	Pantoea sp. CC-10P1 16S ribosomal RNA gene	87
	B. glumae	TN13	Paenibacillus	Paenibacillus hunanensis gene for 16S ribosomal RNA	89	Paenibacillus hunanensis strain FeL05 16S ribosomal RNA	89	Paenibacillus polymyxa strain YRL13 16S ribosomal RNA gene	89
		TN14	Pseudomonas	Pseudomonas psychrotolerans strain L8-749 16S ribosomal RNA gene	93	Pseudomonas sp. CZGSA4 16S ribosomal RNA gene	93	Pseudomonas psychrotolerans strain M3-1 16S ribosomal RNA gene	93
		TN15	Paenibacillus	Uncultured Lysinibacillus sp. clone GDLv01 16S ribosomal RNA gene	90	Paenibacillus hunanensis gene for 16S ribosomal RNA	90	Paenibacillus hunanensis strain FeL05 16S ribosomal RNA	90
		TN16	Pseudomonas	Pseudomonas sp. CZGSA4 16S ribosomal RNA gene	92	Pseudomonas sp. CZGSA3 16S ribosomal RNA gene	91	Pseudomonas sp. WXGSD1 16S ribosomal RNA gene	91
		TN17	Paenibacillus	Paenibacillus hunanensis gene for 16S ribosomal RNA	93	Paenibacillus hunanensis strain FeL05 16S ribosomal RNA	93	Paenibacillus polymyxa strain YRL13 16S ribosomal RNA gene	93
		TN18	Sphingomonas	Sphingomonas sp. ECS202 16S ribosomal RNA gene	96	Sphingomonas sp. H36 16S ribosomal RNA gene	96	Sphingomonas sp. 2323 16S ribosomal RNA gene	96
		TN19	Pseudomonas	Pseudomonas sp. CZGSA4 16S ribosomal RNA gene	93	Pseudomonas oryzihabitans strain A20CK321 16S ribosomal RNA gene	93	Pseudomonas psychrotolerans strain L8-749 16S ribosomal RNA gene	93
		TN20	Pantoea	Pantoea dispersa strain 114 16S ribosomal RNA gene	94	Pantoea dispersa strain N10 16S ribosomal RNA gene	94	Pantoea dispersa strain Y08 16S ribosomal RNA gene	94
		TN21	Unidentified	No hits found		No hits found		No hits found
		TN22	Pseudomonas	Pseudomonas sp. EP_L_41 16S ribosomal RNA gene	92	Pseudomonas sp. CZGSA4 16S ribosomal RNA gene	92	Pseudomonas oryzihabitans strain 32.1 16S ribosomal RNA gene	92
		TN23	Pantoea	Bacterium strain BS1175 16S ribosomal RNA gene	91	Pantoea dispersa strain N10 16S ribosomal RNA gene	91	Pantoea dispersa strain Y08 16S ribosomal RNA gene	91
		TN24	Pseudomonas	Pseudomonas sp. CZGSA4 16S ribosomal RNA gene	92	Pseudomonas sp. CZGSA3 16S ribosomal RNA gene	92	Pseudomonas psychrotolerans strain L8-749 16S ribosomal RNA gene	92
*Sterilized distilled water, mock-inoculation.
